# Supplementary material for: The Discovery, Enzymatic Characterization and Functional Analysis of a Newly Isolated Chitinase from Marine-Derived Fungus Aspergillus fumigatus df347
Source: Mar Drugs. 2022 Aug 15;20(8):520. doi: 10.3390/md20080520 (PMC9410337; doi:10.3390/md20080520)
Supplement: Supplementary file 1 [file marinedrugs-20-00520-s001.zip]

Archive with 1 entries (1 files):
- marinedrugs-1833157-supplementary.pdf
